# Supplementary material for: Preclinical Development of FA5, a Novel AMP-Activated Protein Kinase (AMPK) Activator as an Innovative Drug for the Management of Bowel Inflammation
Source: Int J Mol Sci. 2021 Jun 13;22(12):6325. doi: 10.3390/ijms22126325 (PMC8231528; doi:10.3390/ijms22126325)
Supplement: Supplementary file 1 [file ijms-22-06325-s001.zip]

Archive with 1 entries (1 files):
- Supplemental Figures.pdf
